# Supplementary material for: Post-infection treatment with the E protein inhibitor BIT225 reduces disease severity and increases survival of K18-hACE2 transgenic mice infected with a lethal dose of SARS-CoV-2
Source: PLoS Pathog. 2023 Aug 7;19(8):e1011328. doi: 10.1371/journal.ppat.1011328 (PMC10434922; doi:10.1371/journal.ppat.1011328)
Supplement: S1 Table — (XLSX) [file ppat.1011328.s010.xlsx]

## Sheet: S1_Table
S1 Table: Parameter estimates from BIT225 dose response curve fitting for effect of BIT225 in Calu-3 and Vero-E6 cells infected with SARS-CoV-2.
Assay	Cell	Virus	EC50		Max. Response (d)		Slope (b)
			(μM)	[C.I.95%]	(log10)	[C.I.95%]	(nmol-1)	[C.I.95%]
PCRa	Calu-3
		WA1	2.55	[2.12 , 2.99]	2.41	[2.28 , 2.55]	1.38	[1.12 , 1.64]
		Delta	4.81	[4.26 , 5.35]	2.56	[2.48 , 2.64]	1.08	[0.95 , 1.21]
		Omicron	4.37	[3.86 , 4.87]	2.57	[2.49 , 2.65]	1.08	[0.95 , 1.21]
		BR	4.64	[3.66 , 5.61]	2.53	[2.38 , 2.68]	1.12	[0.86 , 1.38]
		SA	4.17	[3.65 , 4.69]	2.67	[2.58 , 2.76]	1.07	[0.93 , 1.20]
		UK	2.86	[2.45 , 3.26]	2.58	[2.47 , 2.69]	1.21	[1.04 , 1.37]
	Vero
		WA1	2.53	[2.19 , 2.88]	3.29	[3.13 , 3.45]	1.79	[1.42 , 2.16]
		Delta	3.59	[2.98 , 4.21]	3.55	[3.39 , 3.72]	1.15	[0.96 , 1.35]
		Omicron	3.37	[2.87 , 3.87]	3.51	[3.36 , 3.66]	1.22	[1.04 , 1.40]
		BR	4.03	[3.38 , 4.68]	3.53	[3.37 , 3.68]	1.13	[0.94 , 1.32]
		SA	2.65	[2.27 , 3.03]	3.52	[3.36 , 3.67]	1.28	[1.10 , 1.47]
		UK	4.56	[3.89 , 5.24]	3.58	[3.44 , 3.72]	1.07	[0.91 , 1.23]
Plaque	Calu-3
		WA1	3.43	[3.06 , 3.81]	3.38	[3.27 , 3.50]	1.31	[1.15 , 1.48]
		Delta	7.9	[7.26 , 8.55]	3.44	[3.38 , 3.51]	1	[0.90 , 1.09]
		Omicron	7.61	[6.04 , 9.19]	3.42	[3.24 , 3.60]	1.11	[0.81 , 1.41]
		BR	5.79	[4.93 , 6.65]	3.39	[3.25 , 3.53]	1.36	[1.08 , 1.64]
		SA	6.79	[6.06 , 7.51]	3.52	[3.42 , 3.62]	1.34	[1.14 , 1.55]
		UK	5.72	[4.91 , 6.52]	3.43	[3.30 , 3.55]	1.15	[0.96 , 1.33]
	Vero
		WA1	4.09	[3.75 , 4.44]	6.4	[6.23 , 6.56]	1.45	[1.29 , 1.62]
		Delta	6.65	[6.20 , 7.11]	6.45	[6.33 , 6.58]	1.48	[1.32 , 1.64]
		Omicron	6.5	[6.05 , 6.95]	6.31	[6.18 , 6.43]	1.41	[1.26 , 1.57]
		BR	6.36	[5.64 , 7.07]	6.39	[6.17 , 6.60]	1.67	[1.36 , 1.98]
		SA	7.26	[6.54 , 7.97]	6.4	[6.23 , 6.57]	1.5	[1.26 , 1.73]
		UK	6.7	[6.15 , 7.26]	6.41	[6.26 , 6.55]	1.38	[1.21 , 1.55]
aVirus from the supernatant of infected cells was quantitated using qRT-PCR or plaque assay as indicated. Dose-response data was analyzed using three-parameter log-logistic model fitting (Equation 1: Methods) to determine EC50, maximum response and slope parameter value estimates and asymptotic-based confidence intervals (C.I.).
