# Supplementary material for: Post-infection treatment with the E protein inhibitor BIT225 reduces disease severity and increases survival of K18-hACE2 transgenic mice infected with a lethal dose of SARS-CoV-2
Source: PLoS Pathog. 2023 Aug 7;19(8):e1011328. doi: 10.1371/journal.ppat.1011328 (PMC10434922; doi:10.1371/journal.ppat.1011328)
Supplement: S1 Data — (XLSX) [file ppat.1011328.s011.xlsx]

## Sheet: K18 Mice - STUDY#3
Treatments	Mice	Day 0	Day 1	Day 2	Day 3	Day 4	Day 5	Day 6	Day 7	Day 8	Day 9	Day 10	Day 11	Day 12		Mice	Day 12 Lungs		Mice	Day 12 Lungs		Mice	Day 12 Serum		Mice	Day 12 Serum				Mice #	Day 12 Serum	Day 12 Lungs		Mice #	Day 12 Serum	Day 12 Lungs		Mice #	Day 12 Serum	Day 12 Lungs		Mice #	Day 12 Serum	Day 12 Lungs		Mice #	Day 12 Serum	Day 12 Lungs
	1	21.4	21.5	21.2	20.8	20.2	19.5	18.6	17.9							1			1			1			1					1				1				1				1				1
	2	19.4	19.5	19.3	19	18.5	18	17.5	17.1	16.5						2			2			2			2					2				2				2				2				2
Vehicle	3	18.8	18.9	19	18.8	18.5	18.1	17.7	17.2							3			3			3			3					3				3				3				3				3
	4	20.5	20.6	20.5	20.3	20	19.6	19.2	18.6							4			4			4			4					4				4				4				4				4
	5	21.2	21.4	21.3	21	20.6	20.1	19.6	19.1	18.3						5			5			5			5					5				5				5				5				5
	1	19.3	19.4	19.6	19.5	19.6	19.7	19.9	19.9	20	20.1	20.1	20.2	20.3		1	0.2		1	0.3		1	0.1		1	0.1				1	2.3	28.8		1	1.1	25.6		1	2.5	10.3		1	0.8	2.4		1	2.5	7.6
	2	21.2	21.2	21.4	21.5	21.5	21.6	21.7	21.9	21.8	21.9	22	22.1	22.2		2	0.1		2	0.2		2	0		2	0				2	1.8	25.7		2	0.7	23.1		2	2..1	8.9		2	1.2	2.7		2	1.9	8.2
300 mg/kg BIT225 added 1 day post-infection	3	18.8	19	19	19.1	19.2	19.2	19.3	19.4	19.4	19.6	19.7	19.8	19.8		3	0.2		3	0.3		3	0		3	0.1				3	2.5	22.7		3	0.8	20.7		3	1.9	9.5		3	0.5	2.3		3	2.3	7.9
	4	20.5	20.4	20.5	20.6	20.7	20.7	20.8	20.9	20.9	30.1	30.2	30.2	30.4		4	0.2		4	0.3		4	0.1		4	0.1				4	1.9	21.8		4	0.6	22.9		4	1.8	11.2		4	0.9	1.9		4	1.8	6.6
	5	19.5	19.6	19.6	19.8	19.9	19.9	20.1	20.2	20.3	20.3	20.4	20.5	20.7		5	0.1		5	0.1		5	0		5	0				5	2	32.1		5	1.2	30.1		5	2.2	12.4		5	1	2.5		5	2	8
	1	18.5	18.7	18.7	18.8	18.9	19	19.2	19.2	19.3	19.4	19.6	19.6	19.7		1	0.3		1	0.6		1	0.1		1	0.3				1	3.8	40.1		1	2.3	30.4		1	3.1	15.7		1	1.4	6.3		1	2.7	13.4
	2	22.1	22.3	22.3	22.2	22.4	22.5	22.6	22.6	22.7	22.8	22.8	23	23.1		2	0.2		2	0.4		2	0		2	0.2				2	2.7	31.3		2	1.8	28.6		2	3.4	13.8		2	1.7	5.9		2	3.1	15.1
300 mg/kg BIT225 added 2 days post-infection	3	20.3	20.4	20.4	20.6	20.7	20.8	21	21	21.1	21.2	21.3	21.5	21.5		3	0.3		3	0.5		3	0.1		3	0.3				3	3.5	36.2		3	2.1	26.4		3	2.8	15.5		3	1.3	5.7		3	2.9	11.9
	4	19.7	19.8	19.8	19.7	19.8	19.7	19.6	19.4	19.3	18.6	18.1	17.7			4			4			4			4					4												4
	5	21.2	21.3	21.4	21.4	21.5	21.7	21.7	21.8	21.9	22	22.2	22.3	22.3		5	0.1		5	0.3		5	0		5	0.2				5	2.9	33.5		5	1.6	26.7		5	3.3	16.4		5	1.8	6.4		5	2.6	16.3
	1	18.6	18.6	18.8	19	19.1	19.3	19.3	19.4	19.6	19.7	19.7	19.8	20		1	0.1		1	0.1		1	0		1	0				1	1.2	20.5		1	0.5	17.1		1	1.8	7.2		1	0.3	1.6		1	1.8	8.2
	2	20.2	20.3	20.3	20.5	20.6	20.8	20.8	21	21.1	21.2	21.4	21.6	21.6		2	0.2		2	0.2		2	0		2	0.1				2	0.7	18.9		2	0.4	14.8		2	1.5	5.8		2	0.4	1.3		2	1.3	6.1
300 mg/kg BIT225 added 1 day pre-infection	3	21.3	21.4	21.4	21.6	21.7	21.7	21.8	21.9	21.9	22.1	22.1	22.2	22.3		3	0.2		3	0.2		3	0.1		3	0.1				3	1.1	22.1		3	0.5	16.6		3	1.3	4.6		3	0.2	1.4		3	1.6	4.4
	4	19.4	19.5	19.5	19.7	19.8	19.8	20	20.1	20.2	20.4	20.4	20.5	20.6		4	0.1		4	0.1		4	0		4	0				4	0.8	17.7		4	0.6	13.7		4	1.5	7.2		4	0.3	1.5		4	1.3	5.9
	5	20.8	21	21	21.1	21.2	21.4	21.4	21.5	21.5	21.6	21.7	21.8	21.8		5	0.2		5	0.1		5	0.1		5	0				5	1.3	18.5		5	0.3	15.5		5	1.4	5.1		5	0.4	1.3		5	1.1	4.8
Weight Grams																	Log Viral Copies/mg of Lungs			PFU x 10e3/mL Lung Homogenate			Log Viral Copies/mg of Lungs			PFU x 10e3/mL Lung Homogenate
																														IL-6 pg per mL of serum and mg of lungs				IL-1a pg per mL of serum and mg of lungs				TNFa pg per mL of serum and mg of lungs				TGFb pg per mL of serum and mg of lungs				MCP-1 pg per mL of serum and mg of lungs
																qPCR			PLAQUE ASSAY			qPCR			PLAQUE ASSAY
																											Group 5: Non-infected Mice			Mice #	Day 12 Serum	Day 12 Lungs		Mice #	Day 12 Serum	Day 12 Lungs		Mice #	Day 12 Serum	Day 12 Lungs		Mice #	Day 12 Serum	Day 12 Lungs		Mice #	Day 12 Serum	Day 12 Lungs
																														1	0	16.4		1	0	11.4		1	0	0		1	0	0		1	0	5.1
																														2	0	15.3		2	0	12.2		2	0	0		2	0	0		2	0	3.3
																														3	0	13.5		3	0	13.9		3	0	0		3	0	0		3	0	4
																														4	0	17.1		4	0	8.4		4	0	0		4	0	0		4	0	3.6
																														5	0	13.3		5	0	10.3		5	0	0		5	0	0		5	0	4.7
[truncated: 3 more columns]

## Sheet: K18 Mice - STUDY#2
Treatments	Mice	Day 0	Day 1	Day 2	Day 3	Day 4	Day 5			Mice #	Day 5 Lungs			Mice #	Day 5 Lungs			Mice #	Day 5 Serum	Day 5 Lungs					Mice #	Day 5 Serum	Day 5 Lungs						Mice #	Day 5 Serum	Day 5 Lungs					Mice #	Day 5 Serum	Day 5 Lungs						Mice #	Day 5 Serum
	1	19.3	19.6	19.5	19.8	19.1	17.7			1	5.7			1	2.9
	2	21.4	21.3	21.2	20.3	19.4	18.3			2	5.1			2	3.4			1	6.6	68.6					1	6.2	71.3						1	13.1	61.2					1	3.2	13.5						1	12.6
Vehicle	3	18.5	18.6	18.7	18.7	18.3	17.6			3	5.9			3	3.7			2	7.3	72.2	Vehicle				2	6.9	69.4	Vehicle					2	11.7	57.6	Vehicle				2	3.7	16.7	Vehicle					2	14.2
	4	20.6	20.4	20.3	18.3					4				4				3	6.9	70.5					3	7.1	73.2						3	10.8	49.9					3	2.9	18.2						3	11.8
																		4							4								4							4								4
	1	20.4	20.3	20.6	20.7	20.7	20.8			1	0.2			1	0.2
	2	19.5	19.5	19.7	19.8	20.1	20.3			2	0.3			2	0.3			1	2.9	47.4					1	1.4	38.8						1	4.5	16.4					1	1.2	45.2						1	5.6
300 mg/kg BIT225	3	21.2	21.3	21.3	21.5	21.6	21.7			3	0.2			3	0.3			2	2.5	41.2	300 mg/kg BIT225				2	1.1	42.1	300 mg/kg BIT225					2	5.2	14.9	300 mg/kg BIT225				2	1.2	51.7	300 mg/kg BIT225					2	5.3
	4	18.7	18.9	18.9	19.2	19.2	19.4			4	0.1			4	0.2			3	1.9	36.9					3	1.5	39.9						3	5.5	15.7					3	1.1	44.6						3	4.9
																		4	2.4	39.8					4	1.3	35.3						4	4.1	13.1					4	0.8	47.8						4	4.6
											Log Viral Copies/mg of Lungs				PFU x 10e3/mL Lung Homogenate
											qPCR				PLAQUE ASSAY
																		IL-6 pg per mL of serum and mg of lungs							IL-1a pg per mL of serum and mg of lungs								TNFa pg per mL of serum and mg of lungs							TGFb pg per mL of serum and mg of lungs								MCP-1 pg per mL of serum and mg of lungs
Weight Grams
Treatments	Mice	Day 0	Day 1	Day 2	Day 3	Day 4	Day 5	Day 6	Day 7	Day 8	Day 9	Day 10	Day 11	Day 12		Mice	Day 12 Lungs			Mice	Day 12 Lungs				Mice #	Day 12 Serum	Day 12 Lungs					Mice #	Day 12 Serum	Day 12 Lungs					Mice #	Day 12 Serum	Day 12 Lungs					Mice #	Day 12 Serum	Day 12 Lungs
	1	20.5	20.6	20.5	20.1	19.6	18.8	17.9	16.6	16.1						1				1					1							1							1							1
	2	18.8	18.9	19	18.9	18.6	18.1	17.3	16.7							2				2					2							2							2							2
	3	21.3	21.4	21.4	21.3	21.1	20.5	19.4	18.6	17.4						3				3					3							3							3							3
Vehicle	4	19.3	19.4	19.5	19.2	18.6	17.9	17.2	16.6							4				4					4			Vehicle				4			Vehicle				4			Vehicle				4			Vehicle
	5	20.6	20.7	20.9	20.6	19.9	19.3	18.5	17.6	16.8						5				5					5							5							5							5
	6	18.3	18.5	18.4	18.3	17.7	17.2	16.7	16.1	15.5						6				6					6							6							6							6
	7	21.4	21.5	21.5	21.3	20.7	20.1	19.4	18.3	17.6						7				7					7							7							7							7
	1	19.4	19.5	19.5	19.7	19.9	20.1	20.1	20.2	20.4	20.4	20.6	20.7	20.8		1	0.1			1	0.2				1	2.1	34.6					1	0.8	30.2					1	3.5	12.4					1	0.5	3.4
	2	18.6	18.5	18.7	18.9	19.1	19.3	19.4	19.6	19.8	19.8	20	20.1	20.2		2	0.2			2	0.3				2	1.7	40.3					2	1.1	27.8					2	2.6	10.4					2	0.7	3
	3	21.3	21.2	21.4	21.4	21.5	21.6	21.8	21.7	21.8	22	22.2	22.1	22.3		3	0.2			3	0.1				3	2.3	37.2					3	0.6	31.3					3	2.3	11.6					3	0.4	3.1
300 mg/kg BIT225 for 12 days	4	20.4	20.5	20.5	20.7	20.6	20.8	20.9	21.1	21.1	21.3	21.4	21.5	21.7		4	0.1			4	0.2				4	1.9	41.4	300 mg/kg BIT225 12 days				4	1	25.5	300 mg/kg BIT225 12 days				4	3.1	13.5	300 mg/kg BIT225 12 days				4	0.5	2.7	300 mg/kg BIT225 12 days
	5	19.6	19.8	19.9	19.9	20.2	20.3	20.5	20.7	20.8	20.9	21	21.2	21.3		5	0.1			5	0.2				5	2.4	36.6					5	0.6	28.3					5	2.7	9.6					5	0.8	2.5
	6	19.6	19.4	19.7	19.9	19.9	20.2	20.4	20.4	20.5	20.7	20.7	20.8	21		6	0.2			6	0.3				6	1.6	41.8					6	0.7	24.6					6	2.2	10.1					6	0.4	2.9
	7	20.5	20.6	20.8	20.8	21	21.1	21.2	21.4	21.5	21.5	21.7	21.8	22.1		7	0.2			7	0.1				7	1.8	35.7					7	0.5	23.3					7	1.8	8.7					7	0.3	2.2
Weight Grams																									IL-6 pg per mL of serum and mg of lungs							IL-1a pg per mL of serum and mg of lungs							TNFa pg per mL of serum and mg of lungs							TGFb pg per mL of serum and mg of lungs
																	Log Viral Copies/mg of Lungs				PFU x 10e3/mL Lung Homogenate
																	qPCR				PLAQUE ASSAY
[truncated: 6 more columns]

## Sheet: K18 Mice -STUDY#1
				Mice #	Day 1	Day 2	Day 3	Day 4	Day 5	Day 6	Day 7		Mice #	Day 7 Lungs		Mice #	Day 7 Lungs			Mice #	Day 7 Blood		Mice #	Day 7 Blood						Mice #	Day 7 Serum	Day 7 Lungs					Mice #	Day 7 Serum	Day 7 Lungs						Mice #	Day 7 Serum	Day 7 Lungs
				1	19.5	19.7	19.8	20	20.2	20.3	19.9		1	5.3		1	3.1			1	0.21		1	0.11						1	5.5	61.2					1	2.2	27.7						1	6.8	21.5
				2	21.5	21.3	21.5	21.7	21.8	21.9	21.6		2	5.1		2	2.8			2	0.19		2	0.09						2	4.8	53.4					2	1.8	22.5						2	7	20.4
	100 mg/kg BIT225			3	18.7	18.9	19.2	19.4	19.5	19.7	19.6		3	5.6		3	3.5			3	0.23		3	0.12		100 mg/kg BIT225				3	6.2	82.4		100 mg/kg BIT225			3	2.7	33.5		100 mg/kg BIT225				3	7.8	31.4		100 mg/kg BIT225
				4	20.3	20.2	20.4	20.5	20.8	21	20.7		4	5.3		4	3.3			4	0.22		4	0.11						4	5.8	70.5					4	2.5	30.2						4	7.2	19.4
				5	22.1	22.3	22.4	22.6	22.7	22.9	22.7		5	5.2		5	2.9			5	0.21		5	0.1						5	4.1	42.6					5	2.1	24.4						5	6.9	21.3
				6	21.4	21.5	21.7	22	22.1	22.3	22.2		6	4.7		6	2			6	0.16		6	0.08						6	4.8	52.3					6	1.6	18.1						6	6.2	18.1
				7	19.3	19.4	19.6	19.7	20	20.2	20.3		7	4.4		7	1.8			7	0.14		7	0.06						7	3.5	37.1					7	1.3	14.9						7	5.6	15.8
	300 mg/kg BIT225			8	22.4	22.3	22.5	22.7	22.9	23.1	23		8	4.1		8	1.5			8	0.11		8	0.05		300 mg/kg BIT225				8	3.3	40.2		300 mg/kg BIT225			8	1.5	20.3		300 mg/kg BIT225				8	5.1	14.9		300 mg/kg BIT225
				9	20.5	20.6	20.8	21	21.2	21.4	21.4		9	3.8		9	1.4			9	0.1		9	0.04						9	2.6	28.5					9	1.1	12.7						9	4.4	14.4
				10	21.7	21.9	22.1	22.2	22.4	22.5	22.2		10	3.9		10	1.5			10	0.11		10	0.04						10	2.8	31.1					10	1.3	17.2						10	4.7	15.5
				11	18.7	18.5	18.7	18.5	18.2	17.8	17.1		11	7.8		11	5.9			11	0.34		11	0.18						11	6.9	70.2					11	5.5	67.1						11	14.2	73.2
				12	20.2	20.4	20.4	20.1	19.8	19.6	19.1		12	6.9		12	4.8			12	0.27		12	0.14						12	6.2	65.3					12	3.7	42.5						12	9.3	38.8
	Vehicle control			13	21.3	21.1	21.4	21.5	21.3	21	20.6		13	7.3		13	4.9			13	0.31		13	0.16		Vehicle control				13	7.3	73.1		Vehicle control			13	3.9	51.3		Vehicle control				13	11.3	43.5		Vehicle control
				14	19.7	19.6	19.8	20	19.7	19.2	18.8		14	7.5		14	5.6			14	0.25		14	0.12						14	5.5	57.6					14	4.3	59.8						14	12.8	51.2
				15	22.1	22.3	22.5	22.5	22.3	21.9	21.3		15	7.5		15	5.2			15	0.33		15	0.16						15	8.1	82.5					15	3.8	45.8						15	13.3	64.3
																														IL-6 pg per mL of serum and mg of lungs							IL-1a pg per mL of serum and mg of lungs								TNFa pg per mL of serum and mg of lungs
				Weight Grams										Log Viral Copies/mg of Lungs			PFU x 10e3/mL Lung Homogenate				Log Viral Copies/mL of Blood			PFU x 10e3/mL of Blood
														qPCR			PLAQUE ASSAY				qPCR			PLAQUE ASSAY

## Sheet: Dose Response
				copies/mL (log10)						copies/mL (log10)							PFU/mL (log10)						PFU/mL (log10)
Strain	Cells	Assay	conc	DMSO	BIT225	Strain	Cells	Assay	conc	DMSO	BIT225		Strain	Cells	Assay	conc	DMSO	BIT225	Strain	Cells	Assay	conc	DMSO	BIT225
BR	Vero	qPCR	0	3.4	3.5	BR	Calu	qPCR	0	2.3	2.4		BR	Vero	plaque	0	6.1	6.4	BR	Calu	plaque	0	3.4	3.2
BR	Vero	qPCR	0	3.2	3.5	BR	Calu	qPCR	0	2.3	2.5		BR	Vero	plaque	0	5.8	6.1	BR	Calu	plaque	0	3.2	3.4
BR	Vero	qPCR	0	3.1	3.4	BR	Calu	qPCR	0	2.4	2.6		BR	Vero	plaque	0	6.3	6.3	BR	Calu	plaque	0	2.8	3.4
BR	Vero	qPCR	0.3	3.2	3.3	BR	Calu	qPCR	0.3	2.5	2.5		BR	Vero	plaque	0.3	6.3	6.3	BR	Calu	plaque	0.3	3.3	3.4
BR	Vero	qPCR	0.3	3.4	3.2	BR	Calu	qPCR	0.3	2.1	2.3		BR	Vero	plaque	0.3	6.3	6.4	BR	Calu	plaque	0.3	3.1	3.4
BR	Vero	qPCR	0.3	2.8	3.2	BR	Calu	qPCR	0.3	2.2	2.4		BR	Vero	plaque	0.3	6	6.4	BR	Calu	plaque	0.3	3.4	3.2
BR	Vero	qPCR	0.6	3.1	3.4	BR	Calu	qPCR	0.6	2.5	2.3		BR	Vero	plaque	0.6	6.1	6.2	BR	Calu	plaque	0.6	3.4	3.2
BR	Vero	qPCR	0.6	2.9	3.4	BR	Calu	qPCR	0.6	2.6	2.5		BR	Vero	plaque	0.6	6.1	6.3	BR	Calu	plaque	0.6	2.8	3.3
BR	Vero	qPCR	0.6	3.3	3.4	BR	Calu	qPCR	0.6	2.6	2.4		BR	Vero	plaque	0.6	6.2	6.4	BR	Calu	plaque	0.6	3.4	3.3
BR	Vero	qPCR	1.25	3.4	2.8	BR	Calu	qPCR	1.25	2.4	1.7		BR	Vero	plaque	1.25	5.8	5.8	BR	Calu	plaque	1.25	3.1	3.1
BR	Vero	qPCR	1.25	3.3	3	BR	Calu	qPCR	1.25	2.5	2.1		BR	Vero	plaque	1.25	6.4	6	BR	Calu	plaque	1.25	3.4	3
BR	Vero	qPCR	1.25	2.8	2.7	BR	Calu	qPCR	1.25	2.4	2.3		BR	Vero	plaque	1.25	6.1	5.9	BR	Calu	plaque	1.25	3.2	3
BR	Vero	qPCR	2.5	3.3	2	BR	Calu	qPCR	2.5	2.6	1.5		BR	Vero	plaque	2.5	6.3	5.5	BR	Calu	plaque	2.5	2.8	2.7
BR	Vero	qPCR	2.5	2.8	2.2	BR	Calu	qPCR	2.5	2.3	1.7		BR	Vero	plaque	2.5	5.8	5.7	BR	Calu	plaque	2.5	3.3	2.7
BR	Vero	qPCR	2.5	3.4	2.1	BR	Calu	qPCR	2.5	2.3	1.7		BR	Vero	plaque	2.5	5.9	5.8	BR	Calu	plaque	2.5	3.1	2.7
BR	Vero	qPCR	5	3.1	1.3	BR	Calu	qPCR	5	2.2	1		BR	Vero	plaque	5	5.9	3.2	BR	Calu	plaque	5	2.9	1.5
BR	Vero	qPCR	5	3.5	1.5	BR	Calu	qPCR	5	2.4	1.4		BR	Vero	plaque	5	6.1	3.3	BR	Calu	plaque	5	3.1	1.8
BR	Vero	qPCR	5	3.3	1.5	BR	Calu	qPCR	5	2.5	1.3		BR	Vero	plaque	5	6.3	3.7	BR	Calu	plaque	5	2.9	1.6
BR	Vero	qPCR	10	3.4	1	BR	Calu	qPCR	10	2.4	0.6		BR	Vero	plaque	10	6.3	2.1	BR	Calu	plaque	10	3.2	0.9
BR	Vero	qPCR	10	2.9	1.1	BR	Calu	qPCR	10	2.3	0.9		BR	Vero	plaque	10	6.2	2.1	BR	Calu	plaque	10	2.9	1.5
BR	Vero	qPCR	10	3.1	1.2	BR	Calu	qPCR	10	2.4	0.8		BR	Vero	plaque	10	6.1	2.6	BR	Calu	plaque	10	3.3	1.3
Delta	Vero	qPCR	0	3.5	3.3	Delta	Calu	qPCR	0	2.6	2.4		Delta	Vero	plaque	0	6.2	6.5	Delta	Calu	plaque	0	3.4	3.4
Delta	Vero	qPCR	0	3.3	3.5	Delta	Calu	qPCR	0	2.6	2.6		Delta	Vero	plaque	0	6.2	6.4	Delta	Calu	plaque	0	3.4	3.4
Delta	Vero	qPCR	0	3.5	3.4	Delta	Calu	qPCR	0	2.5	2.5		Delta	Vero	plaque	0	6.3	6.3	Delta	Calu	plaque	0	2.9	3.5
Delta	Vero	qPCR	0.3	3.3	3.5	Delta	Calu	qPCR	0.3	2.5	2.5		Delta	Vero	plaque	0.3	6.4	6.4	Delta	Calu	plaque	0.3	3.2	3.2
Delta	Vero	qPCR	0.3	3.6	3.2	Delta	Calu	qPCR	0.3	2.4	2.5		Delta	Vero	plaque	0.3	6	6.3	Delta	Calu	plaque	0.3	2.9	3.3
Delta	Vero	qPCR	0.3	3.2	3.6	Delta	Calu	qPCR	0.3	2.4	2.5		Delta	Vero	plaque	0.3	6.5	6.5	Delta	Calu	plaque	0.3	3.3	3.3
Delta	Vero	qPCR	0.6	3.5	3.3	Delta	Calu	qPCR	0.6	2.6	2.4		Delta	Vero	plaque	0.6	6.1	6.2	Delta	Calu	plaque	0.6	3.5	3.3
Delta	Vero	qPCR	0.6	3.5	3.4	Delta	Calu	qPCR	0.6	2.2	2.3		Delta	Vero	plaque	0.6	6.5	6.4	Delta	Calu	plaque	0.6	3.2	3.3
Delta	Vero	qPCR	0.6	3.6	3.3	Delta	Calu	qPCR	0.6	2.6	2.4		Delta	Vero	plaque	0.6	5.9	6.3	Delta	Calu	plaque	0.6	3.1	3.3
Delta	Vero	qPCR	1.25	3.1	2.9	Delta	Calu	qPCR	1.25	2.3	2.1		Delta	Vero	plaque	1.25	6.3	5.8	Delta	Calu	plaque	1.25	3.3	2.9
Delta	Vero	qPCR	1.25	3.7	2.8	Delta	Calu	qPCR	1.25	2.6	1.9		Delta	Vero	plaque	1.25	6.5	6	Delta	Calu	plaque	1.25	3.1	3
Delta	Vero	qPCR	1.25	3.4	2.7	Delta	Calu	qPCR	1.25	2.3	2.1		Delta	Vero	plaque	1.25	5.8	5.9	Delta	Calu	plaque	1.25	3.4	2.9
Delta	Vero	qPCR	2.5	3.5	2	Delta	Calu	qPCR	2.5	2.5	1.7		Delta	Vero	plaque	2.5	5.8	5.4	Delta	Calu	plaque	2.5	3.2	2.6
Delta	Vero	qPCR	2.5	3.5	1.9	Delta	Calu	qPCR	2.5	2.5	1.6		Delta	Vero	plaque	2.5	5.9	5.4	Delta	Calu	plaque	2.5	2.8	2.6
Delta	Vero	qPCR	2.5	3.2	1.8	Delta	Calu	qPCR	2.5	2.2	1.8		Delta	Vero	plaque	2.5	6.4	5.5	Delta	Calu	plaque	2.5	3.3	2.6
Delta	Vero	qPCR	5	3.6	1.4	Delta	Calu	qPCR	5	2.7	1.3		Delta	Vero	plaque	5	6.4	3.5	Delta	Calu	plaque	5	3.4	2
Delta	Vero	qPCR	5	3.6	1.5	Delta	Calu	qPCR	5	2.3	1.2		Delta	Vero	plaque	5	6.4	3.7	Delta	Calu	plaque	5	3.4	2.2
Delta	Vero	qPCR	5	3.5	1.4	Delta	Calu	qPCR	5	2.6	1.2		Delta	Vero	plaque	5	6.5	3.8	Delta	Calu	plaque	5	3	2.1
Delta	Vero	qPCR	10	3.4	0.9	Delta	Calu	qPCR	10	2.2	0.8		Delta	Vero	plaque	10	5.9	2.3	Delta	Calu	plaque	10	3.2	1.5
Delta	Vero	qPCR	10	3.2	1.1	Delta	Calu	qPCR	10	2.6	0.8		Delta	Vero	plaque	10	6.3	2.4	Delta	Calu	plaque	10	3.2	1.6
Delta	Vero	qPCR	10	3.1	1	Delta	Calu	qPCR	10	2.5	0.9		Delta	Vero	plaque	10	6.4	2.5	Delta	Calu	plaque	10	3.1	1.5
Omicron	Vero	qPCR	0	3.5	3.3	Omicron	Calu	qPCR	0	2.6	2.6		Omicron	Vero	plaque	0	6.2	6.3	Omicron	Calu	plaque	0	3.4	3.5
Omicron	Vero	qPCR	0	3.3	3.4	Omicron	Calu	qPCR	0	2.3	2.5		Omicron	Vero	plaque	0	5.9	6.3	Omicron	Calu	plaque	0	3.3	3.2
Omicron	Vero	qPCR	0	3.2	3.5	Omicron	Calu	qPCR	0	2.4	2.6		Omicron	Vero	plaque	0	6.3	6.2	Omicron	Calu	plaque	0	3.6	3.4
Omicron	Vero	qPCR	0.3	3.3	3.4	Omicron	Calu	qPCR	0.3	2.5	2.5		Omicron	Vero	plaque	0.3	6.3	6.5	Omicron	Calu	plaque	0.3	3.2	3.3
Omicron	Vero	qPCR	0.3	3	3.5	Omicron	Calu	qPCR	0.3	2.5	2.4		Omicron	Vero	plaque	0.3	6.4	6.1	Omicron	Calu	plaque	0.3	3.4	3.4
Omicron	Vero	qPCR	0.3	3.4	3.3	Omicron	Calu	qPCR	0.3	2.3	2.4		Omicron	Vero	plaque	0.3	5.9	6.4	Omicron	Calu	plaque	0.3	3.3	3.5
Omicron	Vero	qPCR	0.6	3.4	3.2	Omicron	Calu	qPCR	0.6	2.4	2.3		Omicron	Vero	plaque	0.6	6.1	6.2	Omicron	Calu	plaque	0.6	3.3	3.3
Omicron	Vero	qPCR	0.6	3.4	3.4	Omicron	Calu	qPCR	0.6	2.4	2.3		Omicron	Vero	plaque	0.6	6.1	6	Omicron	Calu	plaque	0.6	3	3.3
Omicron	Vero	qPCR	0.6	2.9	3.1	Omicron	Calu	qPCR	0.6	2.5	2.4		Omicron	Vero	plaque	0.6	6.4	6.1	Omicron	Calu	plaque	0.6	3.1	3.3
Omicron	Vero	qPCR	1.25	3.5	2.6	Omicron	Calu	qPCR	1.25	2.5	2		Omicron	Vero	plaque	1.25	6.4	5.6	Omicron	Calu	plaque	1.25	3	2.9
Omicron	Vero	qPCR	1.25	2.9	2.9	Omicron	Calu	qPCR	1.25	2.6	1.9		Omicron	Vero	plaque	1.25	6.3	5.5	Omicron	Calu	plaque	1.25	3.5	3
Omicron	Vero	qPCR	1.25	3.1	2.7	Omicron	Calu	qPCR	1.25	2.1	2.1		Omicron	Vero	plaque	1.25	5.8	5.6	Omicron	Calu	plaque	1.25	3.4	2.9
Omicron	Vero	qPCR	2.5	3.3	1.8	Omicron	Calu	qPCR	2.5	2.3	1.7		Omicron	Vero	plaque	2.5	5.8	5.3	Omicron	Calu	plaque	2.5	3.4	2.6
Omicron	Vero	qPCR	2.5	3.2	1.9	Omicron	Calu	qPCR	2.5	2.2	1.5		Omicron	Vero	plaque	2.5	5.8	5.2	Omicron	Calu	plaque	2.5	3.1	2.6
Omicron	Vero	qPCR	2.5	3.5	1.8	Omicron	Calu	qPCR	2.5	2.6	1.7		Omicron	Vero	plaque	2.5	6.4	5	Omicron	Calu	plaque	2.5	2.8	2.5
Omicron	Vero	qPCR	5	2.9	1.4	Omicron	Calu	qPCR	5	2.6	1.3		Omicron	Vero	plaque	5	5.9	3.6	Omicron	Calu	plaque	5	3.3	2
Omicron	Vero	qPCR	5	2.8	1.6	Omicron	Calu	qPCR	5	2	1.2		Omicron	Vero	plaque	5	6.5	3.8	Omicron	Calu	plaque	5	3.5	1.9
Omicron	Vero	qPCR	5	2.8	1.5	Omicron	Calu	qPCR	5	2.4	1.3		Omicron	Vero	plaque	5	6.2	3.6	Omicron	Calu	plaque	5	3.4	2.8
Omicron	Vero	qPCR	10	3.4	0.7	Omicron	Calu	qPCR	10	2.4	0.6		Omicron	Vero	plaque	10	6.4	2.1	Omicron	Calu	plaque	10	3.5	1.5
Omicron	Vero	qPCR	10	3.4	0.8	Omicron	Calu	qPCR	10	2.6	0.7		Omicron	Vero	plaque	10	6.4	2.4	Omicron	Calu	plaque	10	3.4	1.3
Omicron	Vero	qPCR	10	3.4	0.7	Omicron	Calu	qPCR	10	2.5	0.8		Omicron	Vero	plaque	10	6.4	2.2	Omicron	Calu	plaque	10	3.3	1.4
SA	Vero	qPCR	0	3	3.3	SA	Calu	qPCR	0	2.6	2.7		SA	Vero	plaque	0	6.4	6.3	SA	Calu	plaque	0	3.4	3.5
SA	Vero	qPCR	0	3.4	3.4	SA	Calu	qPCR	0	2.7	2.5		SA	Vero	plaque	0	6.2	6.4	SA	Calu	plaque	0	3.5	3.4
SA	Vero	qPCR	0	3.3	3.4	SA	Calu	qPCR	0	2.6	2.6		SA	Vero	plaque	0	5.8	6.3	SA	Calu	plaque	0	3.4	3.4
SA	Vero	qPCR	0.3	3.2	3.5	SA	Calu	qPCR	0.3	2.7	2.5		SA	Vero	plaque	0.3	6.2	6.5	SA	Calu	plaque	0.3	3.3	3.4
SA	Vero	qPCR	0.3	3.1	3.5	SA	Calu	qPCR	0.3	2.4	2.6		SA	Vero	plaque	0.3	5.8	6.1	SA	Calu	plaque	0.3	3.2	3.5
SA	Vero	qPCR	0.3	2.8	3.4	SA	Calu	qPCR	0.3	2.4	2.7		SA	Vero	plaque	0.3	6.3	6.2	SA	Calu	plaque	0.3	3.2	3.6
SA	Vero	qPCR	0.6	3.3	3.1	SA	Calu	qPCR	0.6	2.5	2.5		SA	Vero	plaque	0.6	6.1	6.2	SA	Calu	plaque	0.6	3.4	3.4
SA	Vero	qPCR	0.6	3	3.2	SA	Calu	qPCR	0.6	2.5	2.4		SA	Vero	plaque	0.6	6.4	6.3	SA	Calu	plaque	0.6	3.4	3.5
SA	Vero	qPCR	0.6	3.1	3.1	SA	Calu	qPCR	0.6	2.7	2.4		SA	Vero	plaque	0.6	6.5	6.4	SA	Calu	plaque	0.6	3.5	3.4
SA	Vero	qPCR	1.25	2.9	2.3	SA	Calu	qPCR	1.25	2.5	2.1		SA	Vero	plaque	1.25	6.5	5.9	SA	Calu	plaque	1.25	3.2	3.3
SA	Vero	qPCR	1.25	3.2	2.8	SA	Calu	qPCR	1.25	2.3	1.9		SA	Vero	plaque	1.25	5.9	6.1	SA	Calu	plaque	1.25	2.9	3.2
SA	Vero	qPCR	1.25	2.7	2.5	SA	Calu	qPCR	1.25	2.3	2		SA	Vero	plaque	1.25	5.9	6	SA	Calu	plaque	1.25	3.3	3.1
SA	Vero	qPCR	2.5	3.1	1.6	SA	Calu	qPCR	2.5	2.2	1.7		SA	Vero	plaque	2.5	6.3	5.6	SA	Calu	plaque	2.5	3.5	3
SA	Vero	qPCR	2.5	2.7	1.8	SA	Calu	qPCR	2.5	2.5	1.6		SA	Vero	plaque	2.5	6.5	5.5	SA	Calu	plaque	2.5	3.5	2.9
SA	Vero	qPCR	2.5	3.4	1.7	SA	Calu	qPCR	2.5	2.6	1.7		SA	Vero	plaque	2.5	6.2	5.7	SA	Calu	plaque	2.5	2.9	2.7
SA	Vero	qPCR	5	2.8	0.9	SA	Calu	qPCR	5	2.4	1.2		SA	Vero	plaque	5	5.9	3.7	SA	Calu	plaque	5	3.2	1.8
SA	Vero	qPCR	5	3.1	1.1	SA	Calu	qPCR	5	2.3	1.2		SA	Vero	plaque	5	6.2	3.6	SA	Calu	plaque	5	3.3	2.1
SA	Vero	qPCR	5	3.2	1.2	SA	Calu	qPCR	5	2.5	1.3		SA	Vero	plaque	5	6.6	3.8	SA	Calu	plaque	5	3.5	2
SA	Vero	qPCR	10	3.4	0.6	SA	Calu	qPCR	10	2.1	0.8		SA	Vero	plaque	10	6.4	2.8	SA	Calu	plaque	10	3.4	1.3
SA	Vero	qPCR	10	2.9	0.8	SA	Calu	qPCR	10	2.4	0.7		SA	Vero	plaque	10	5.9	2.5	SA	Calu	plaque	10	3.1	1.5
SA	Vero	qPCR	10	2.8	0.7	SA	Calu	qPCR	10	2.4	0.8		SA	Vero	plaque	10	5.7	2.6	SA	Calu	plaque	10	3.4	1.4
UK	Vero	qPCR	0	3.5	3.6	UK	Calu	qPCR	0	2.5	2.6		UK	Vero	plaque	0	6.3	6.4	UK	Calu	plaque	0	3.2	3.3
UK	Vero	qPCR	0	3.3	3.4	UK	Calu	qPCR	0	2.3	2.5		UK	Vero	plaque	0	6.2	6.3	UK	Calu	plaque	0	3.4	3.2
UK	Vero	qPCR	0	3.2	3.4	UK	Calu	qPCR	0	2.3	2.4		UK	Vero	plaque	0	6.2	6.2	UK	Calu	plaque	0	3.1	3.4
UK	Vero	qPCR	0.3	3.1	3.4	UK	Calu	qPCR	0.3	2.6	2.5		UK	Vero	plaque	0.3	6.1	6.2	UK	Calu	plaque	0.3	3	3.5
UK	Vero	qPCR	0.3	3.1	3.6	UK	Calu	qPCR	0.3	2.5	2.4		UK	Vero	plaque	0.3	6.4	6.5	UK	Calu	plaque	0.3	2.9	3.5
UK	Vero	qPCR	0.3	3.5	3.4	UK	Calu	qPCR	0.3	2.6	2.5		UK	Vero	plaque	0.3	5.9	6.4	UK	Calu	plaque	0.3	2.8	3.2
UK	Vero	qPCR	0.6	3.5	3.3	UK	Calu	qPCR	0.6	2.1	2.4		UK	Vero	plaque	0.6	5.9	6.3	UK	Calu	plaque	0.6	3.3	3.2
UK	Vero	qPCR	0.6	2.9	3.5	UK	Calu	qPCR	0.6	2.4	2.4		UK	Vero	plaque	0.6	6.1	6.2	UK	Calu	plaque	0.6	3.2	3.3
UK	Vero	qPCR	0.6	3.1	3.3	UK	Calu	qPCR	0.6	2.4	2.3		UK	Vero	plaque	0.6	6.4	6.3	UK	Calu	plaque	0.6	3.5	3.4
UK	Vero	qPCR	1.25	3.2	2.7	UK	Calu	qPCR	1.25	2.3	1.7		UK	Vero	plaque	1.25	6.3	5.7	UK	Calu	plaque	1.25	2.9	2.9
UK	Vero	qPCR	1.25	3.4	2.9	UK	Calu	qPCR	1.25	2.2	1.8		UK	Vero	plaque	1.25	5.8	5.6	UK	Calu	plaque	1.25	3.3	2.9
UK	Vero	qPCR	1.25	2.9	2.9	UK	Calu	qPCR	1.25	2.5	1.9		UK	Vero	plaque	1.25	6.1	5.9	UK	Calu	plaque	1.25	3.3	2.8
UK	Vero	qPCR	2.5	3.4	2.1	UK	Calu	qPCR	2.5	2.4	1.3		UK	Vero	plaque	2.5	6.1	5.2	UK	Calu	plaque	2.5	3.1	2.6
UK	Vero	qPCR	2.5	3	2.3	UK	Calu	qPCR	2.5	2.5	1.2		UK	Vero	plaque	2.5	6.3	5.2	UK	Calu	plaque	2.5	3	2.5
UK	Vero	qPCR	2.5	3.3	2.4	UK	Calu	qPCR	2.5	2.2	1.4		UK	Vero	plaque	2.5	6.3	5.5	UK	Calu	plaque	2.5	3	2.4
UK	Vero	qPCR	5	2.9	1.5	UK	Calu	qPCR	5	2.2	1		UK	Vero	plaque	5	6.2	3.6	UK	Calu	plaque	5	3.3	1.7
UK	Vero	qPCR	5	3.4	1.8	UK	Calu	qPCR	5	2.3	0.9		UK	Vero	plaque	5	5.9	3.5	UK	Calu	plaque	5	3.1	1.8
UK	Vero	qPCR	5	3.4	1.6	UK	Calu	qPCR	5	2.3	1		UK	Vero	plaque	5	6	3.7	UK	Calu	plaque	5	3.3	1.6
UK	Vero	qPCR	10	3.3	1.1	UK	Calu	qPCR	10	2.5	0.4		UK	Vero	plaque	10	5.9	2.5	UK	Calu	plaque	10	3.1	1.2
UK	Vero	qPCR	10	3.2	1.3	UK	Calu	qPCR	10	2.4	0.5		UK	Vero	plaque	10	6.4	2.4	UK	Calu	plaque	10	3.4	1.4
UK	Vero	qPCR	10	3	1.2	UK	Calu	qPCR	10	2.5	0.5		UK	Vero	plaque	10	6.5	2.5	UK	Calu	plaque	10	3.4	1.3
US	Vero	qPCR	0	2.9	3.2	US	Calu	qPCR	0	1.9	2.3		US	Vero	plaque	0	6.4	6.3	US	Calu	plaque	0	3.4	3.3
US	Vero	qPCR	0	3.3	3	US	Calu	qPCR	0	2.3	2.5		US	Vero	plaque	0	5.8	6.4	US	Calu	plaque	0	3.3	3.3
US	Vero	qPCR	0	2.7	3.4	US	Calu	qPCR	0	2.2	2.4		US	Vero	plaque	0	6	6.2	US	Calu	plaque	0	3.1	3.5
US	Vero	qPCR	0.3	3.1	2.9	US	Calu	qPCR	0.3	2.3	2.1		US	Vero	plaque	0.3	5.9	6.5	US	Calu	plaque	0.3	3.3	3.5
US	Vero	qPCR	0.3	3.2	3.5	US	Calu	qPCR	0.3	1.8	2.3		US	Vero	plaque	0.3	6.2	6.2	US	Calu	plaque	0.3	3.1	3
US	Vero	qPCR	0.3	3.3	3.1	US	Calu	qPCR	0.3	2.5	2.2		US	Vero	plaque	0.3	6.4	6.5	US	Calu	plaque	0.3	3.5	3.2
US	Vero	qPCR	0.6	3.2	3.3	US	Calu	qPCR	0.6	2.5	2.5		US	Vero	plaque	0.6	6.2	6	US	Calu	plaque	0.6	3	3.2
US	Vero	qPCR	0.6	2.7	3.2	US	Calu	qPCR	0.6	2.5	2.1		US	Vero	plaque	0.6	6.5	5.8	US	Calu	plaque	0.6	3.5	3.2
US	Vero	qPCR	0.6	3.1	3.2	US	Calu	qPCR	0.6	2.1	2.4		US	Vero	plaque	0.6	5.8	5.9	US	Calu	plaque	0.6	2.9	3.1
US	Vero	qPCR	1.25	2.8	2.7	US	Calu	qPCR	1.25	2.1	1.7		US	Vero	plaque	1.25	6.6	5.6	US	Calu	plaque	1.25	3.2	2.7
US	Vero	qPCR	1.25	3.1	2.6	US	Calu	qPCR	1.25	2.3	1.6		US	Vero	plaque	1.25	5.9	5.4	US	Calu	plaque	1.25	2.9	2.5
US	Vero	qPCR	1.25	2.9	2.5	US	Calu	qPCR	1.25	1.9	1.6		US	Vero	plaque	1.25	6.2	5.6	US	Calu	plaque	1.25	3.3	2.6
US	Vero	qPCR	2.5	3.3	1.6	US	Calu	qPCR	2.5	2.4	1.2		US	Vero	plaque	2.5	5.8	4.5	US	Calu	plaque	2.5	3.3	2.1
US	Vero	qPCR	2.5	2.8	1.7	US	Calu	qPCR	2.5	2.1	1.3		US	Vero	plaque	2.5	6.1	4.3	US	Calu	plaque	2.5	3.2	2
US	Vero	qPCR	2.5	3.2	1.4	US	Calu	qPCR	2.5	2.4	1.2		US	Vero	plaque	2.5	5.9	4.3	US	Calu	plaque	2.5	2.8	2
US	Vero	qPCR	5	3	0.6	US	Calu	qPCR	5	2.2	0.6		US	Vero	plaque	5	5.9	2.3	US	Calu	plaque	5	2.9	1.4
US	Vero	qPCR	5	3.2	0.8	US	Calu	qPCR	5	2.4	0.7		US	Vero	plaque	5	5.7	2.5	US	Calu	plaque	5	3.4	1.4
US	Vero	qPCR	5	2.8	0.7	US	Calu	qPCR	5	2	0.8		US	Vero	plaque	5	6.3	2.7	US	Calu	plaque	5	3.4	1.2
US	Vero	qPCR	10	2.9	0.4	US	Calu	qPCR	10	2	0.3		US	Vero	plaque	10	6.1	1.4	US	Calu	plaque	10	3.4	0.6
US	Vero	qPCR	10	3	0.6	US	Calu	qPCR	10	2,2	0.4		US	Vero	plaque	10	6.3	1.6	US	Calu	plaque	10	3.1	0.7
US	Vero	qPCR	10	3.3	0.5	US	Calu	qPCR	10	2.5	0.3		US	Vero	plaque	10	6.1	1.7	US	Calu	plaque	10	3.2	0.6
