# Supplementary material for: Post-infection treatment with the E protein inhibitor BIT225 reduces disease severity and increases survival of K18-hACE2 transgenic mice infected with a lethal dose of SARS-CoV-2
Source: PLoS Pathog. 2023 Aug 7;19(8):e1011328. doi: 10.1371/journal.ppat.1011328 (PMC10434922; doi:10.1371/journal.ppat.1011328)
Supplement: S2 Data — (XLSX) [file ppat.1011328.s012.xlsx]

## Sheet: Sheet1
Suppl Fig 3 Ca2+ induced endogenous currents (measured in A)
	TMC					Niflumic Acid					BIT225
	Peak 1	Peak 2	P1/P2*100			Peak 1	Peak 2	P1/P2*100			Peak 1	Peak 2	P1/P2*100
Cell A	-8.13441e-07	-8.5e-07	95.6989		Cell L	-1e-07	-1.5875e-06	6.29921		Cell a	-5.0625e-07	-5.5625e-07	91.0112
Cell B	-6.0625e-07	-6.25e-07	97		Cell M	-4.4375e-07	-7.8125e-07	56.8		Cell b	-7.0625e-07	-7.375e-07	95.7627
Cell C	-9.25e-07	-9.375e-07	98.6667		Cell N	-3.75e-07	-1.275e-06	29.4118		Cell c	-7.5e-07	-7.9375e-07	94.4882
Cell D	-1.3375e-06	-1.65e-06	81.0606		Cell O	-2e-07	-1.11875e-06	17.8771		Cell d	-4.75e-07	-6e-07	79.1667
Cell E	-4.9375e-07	-8.375e-07	58.9552		Cell P	-2.1875e-07	-6.8125e-07	32.1101		Cell e	-6e-07	-7.3125e-07	82.0513
Cell F	-2.475e-06	-2.8e-06	88.3929		Cell Q	-2.875e-07	-9.75e-07	29.4872		Cell f	-5.3125e-07	-5.8125e-07	91.3979
Cell G	-8.75e-07	-9.1875e-07	95.2381		Cell R	-2.125e-07	-2.79375e-06	7.60626		Cell g	-3.6875e-07	-5e-07	73.75
Cell H	-7.0625e-07	-1.09375e-06	64.5714		Cell S	-3.4375e-07	-1.0125e-06	33.9506		Cell h	-4.0625e-07	-4.75e-07	85.5263
Cell I	-6e-07	-6.6875e-07	89.7196		Cell T	-1.4375e-07	-1.35625e-06	10.5991		Cell i	-4.8125e-07	-7e-07	68.75
Cell J	-7.875e-07	-1.03125e-06	76.3636		Cell U	-1.8125e-07	-5.375e-07	33.7209		Cell j	-5.5e-07	-5.875e-07	93.617
Cell K	-5.125e-07	-5.9375e-07	86.3158		Cell V	-2.8125e-07	-1.1375e-06	24.7253		Cell k	-4.6875e-07	-5.8125e-07	80.6452
