# Supplementary material for: Post-infection treatment with the E protein inhibitor BIT225 reduces disease severity and increases survival of K18-hACE2 transgenic mice infected with a lethal dose of SARS-CoV-2
Source: PLoS Pathog. 2023 Aug 7;19(8):e1011328. doi: 10.1371/journal.ppat.1011328 (PMC10434922; doi:10.1371/journal.ppat.1011328)
Supplement: S3 Data — HEK293 cells expressing TMEM16A. Currents are expressed as pA/pF. (XLSX) [file ppat.1011328.s013.xlsx]

## Sheet: Sheet1
Suppl Fig 4 HEK293 expressing TMEM16A, currents are expressed in pA/pF
Voltage (mV)	Control				2 min					Voltage (mV)	Control										300 µM Nilfumic Acid											Voltage (mV)	Control													10 µM BIT225
-100	-14.5423	-13.7547	-15.6657	-10.2132	-17.2491	-18.4849	-18.8305	-14.445		-100	-17.4332	-4.38581	-2.91712	-2.79541	-7.60498	-13.0615	-22.1863	-13.208	-18.0983	-26.5323	-21.019	-10.3847	-7.58452	-32.3893	-12.6343	-36.7432	-60.0002	-20.2148	-43.7299	-55.2804		-100	-3.75705	-39.779	-40.741	-15.2741	-26.2451	-20.232	-8.02612	-11.7365	-9.51227	-48.5535	-18.0466	-12.3901	-19.4634	-2.14301	-41.0528	-36.3922	-17.8833
-80	-15.2323	-12.425	-18.4688	-8.99251	-17.939	-16.9809	-17.0446	-11.9832		-80	-15.2588	-4.13295	-1.63359	-2.38037	-8.04443	-10.9049	-21.3623	-14.9414	-19.8497	-22.6189	-15.4114	-7.96945	-6.90236	-23.3561	-8.76872	-25.3906	-45.6968	-14.3311	-32.0973	-42.8118		-80	-4.21821	-36.5149	-31.3568	-13.3667	-26.3436	-14.4789	-7.52258	-10.2361	-9.32801	-41.0156	-16.1661	-12.146	-16.4964	-2.10232	-36.4884	-28.9917	-17.2272
-60	-14.728	-10.1798	-16.5021	-7.48698	-15.8426	-14.8228	-16.4343	-9.4401		-60	-12.0544	-3.38309	-1.46305	-2.17285	-7.93457	-8.2194	-17.6392	-14.7461	-17.3552	-21.1828	-10.4523	-5.88553	-5.3675	-14.445	-5.10661	-14.4043	-31.3668	-8.78906	-21.8649	-30.6048		-60	-3.75705	-31.7914	-23.8037	-12.3596	-23.0162	-9.91256	-6.43921	-8.59578	-8.59099	-31.5857	-14.2525	-10.6608	-13.5634	-1.926	-31.9771	-20.3705	-14.8773
-40	-11.7028	-7.01904	-13.7442	-4.84212	-11.5967	-12.1852	-14.6258	-5.94076		-40	-10.7956	-2.51116	-0.81679	-1.3916	-7.38525	-4.80143	-12.0239	-12.8174	-15.6038	-16.1923	-7.70569	-3.54876	-3.72494	-6.55111	-1.6276	-4.58984	-17.6737	-3.58887	-12.602	-16.8864		-40	-3.56717	-23.8568	-15.1062	-9.23157	-18.0743	-4.49852	-4.80652	-5.64575	-6.449	-19.0735	-10.2275	-8.05664	-7.90066	-1.49197	-23.6976	-13.8092	-11.0321
-20	-4.96242	-1.61307	-7.95718	0.101725	-2.89254	-6.67027	-8.43189	-1.50553		-20	-5.18799	-0.95912	-0.2603	-0.07324	-4.1748	0.142415	-1.7395	-6.32324	-9.79216	-8.47312	-2.78473	-1.34277	-1.90286	0.935872	1.83106	5.66406	-3.55596	1.87988	-5.02642	-1.13351		-20	-1.65473	-13.295	-6.2561	-4.44031	-7.89519	2.75788	-1.5564	-0.572205	-2.18805	-2.86865	-4.60238	-3.45866	-0.016954	-0.718859	-13.3747	-6.71387	-4.69971
0	6.4485	6.80106	4.38549	7.16146	9.20835	2.5286	2.73528	4.9235		0	3.54767	1.62179	0.753964	2.75879	2.67334	6.20524	12.7563	5.73731	2.73331	5.70858	2.70844	1.10735	0.466739	8.6263	5.85938	16.5283	10.9067	7.93457	2.08238	14.9681		0	2.1837	3.42328	2.59399	3.49426	8.32835	12.9078	3.69263	7.82013	5.23981	17.7307	4.83333	3.76383	10.6133	0.922309	2.94561	1.297	4.71497
20	22.6892	17.0245	21.2945	16.2964	25.9267	14.0381	21.724	12.9801		20	19.989	5.84194	2.13623	7.20215	14.1968	14.4246	30.7007	22.5342	23.4587	23.696	6.40869	3.84522	2.16316	15.4215	9.96908	27.4658	27.2005	14.624	8.07818	31.5639		20	9.96908	27.7577	11.0626	15.4114	30.557	25.8834	11.4441	19.7474	15.5237	43.7622	18.0136	15.1164	23.9733	4.27246	27.9966	10.5286	17.273
40	44.4761	29.1443	55.5646	28.2796	46.2275	26.8991	48.3534	22.8678		40	49.2477	12.146	4.23656	13.9038	30.8105	25.6348	53.8635	43.7012	52.4372	48.1819	10.2234	6.51332	3.96728	23.1934	14.5264	40.1611	45.0864	22.4609	13.6432	48.5665		40	22.8678	64.4319	21.8964	31.1127	59.5979	42.5212	22.5678	35.9472	30.5636	75.8972	35.6478	30.2938	40.2662	10.0505	69.7393	19.455	33.7982
60	72.3665	41.3949	86.3987	42.1549	72.1542	38.9535	83.7312	34.5662		60	97.6944	20.9874	7.71915	23.2666	52.1851	39.7949	82.2144	69.1406	92.1365	77.371	10.9482	9.43429	5.43931	31.6162	19.9585	52.5879	65.2015	30.6885	19.3517	64.9879		60	41.8972	121.088	33.8745	51.9562	95.4314	64.1773	37.2162	56.4575	50.498	115.54	57.9999	49.9878	59.255	19.8025	129.766	29.8309	54.3518
80	106.732	56.1088	128.196	60.8927	102.937	48.9153	132.017	48.8892		80	168.419	30.8402	12.6289	34.3262	78.2715	57.8613	116.852	99.0478	145.635	110.402	10.376	12.8087	6.79465	39.3473	26.0417	66.04	88.7398	40.3809	25.2039	79.462		80	68.8341	204.309	49.8962	78.7964	137.487	95.2827	56.0761	82.1432	76.2364	166.565	87.4452	75.6022	81.7532	34.7087	209.988	46.463	79.361
100	149.748	71.9997	173.317	82.3975	142.106	56.5883	193.007	65.4093		100	259.438	43.2914	19.5312	46.0938	108.874	81.665	160.4	134.668	211.925	152.013	12.2833	15.965	7.32422	53.3854	33.2845	80.8594	113.446	51.0742	32.3845	95.0986		100	108.846	317.993	77.4383	111.755	189.189	140.901	77.652	113.602	107.261	232.636	125.205	105.855	107.083	60.8724	326.405	69.8852	110.123
% inhibition @ +100 mV					5.10365	21.4048	-11.3604	20.6173													95.2654	63.1219	62.5	-15.8192	69.4286	0.986542	29.2734	62.074	84.7188	37.4407																44.0747	-2.6454	9.75369	1.46096
[truncated: 9 more columns]
