# Supplementary material for: Post-infection treatment with the E protein inhibitor BIT225 reduces disease severity and increases survival of K18-hACE2 transgenic mice infected with a lethal dose of SARS-CoV-2
Source: PLoS Pathog. 2023 Aug 7;19(8):e1011328. doi: 10.1371/journal.ppat.1011328 (PMC10434922; doi:10.1371/journal.ppat.1011328)
Supplement: S4 Data — Resting membrane potentials (mV). (XLSX) [file ppat.1011328.s014.xlsx]

## Sheet: Sheet1
Suppl Fig 5. Membrane potentials (mV)
KChIP2.1	Water	Un-injected
-31	-37	-28
-32	-39	-20
-38	-26	-27
-30	-36	-21
-35	-20	-33
-32	-30	-25
-42	-32	-29
-44	-20	-37
-36	-40	-39
-30	-39	-47
-40		-46
